# Supplementary material for: Abnormal Neural Processing during Emotional Salience Attribution of Affective Asymmetry in Patients with Schizophrenia
Source: PLoS One. 2014 Mar 11;9(3):e90792. doi: 10.1371/journal.pone.0090792 (PMC3949688; doi:10.1371/journal.pone.0090792)
Supplement: Table S2 — Group comparison of reaction times. (XLSX) [file pone.0090792.s002.xlsx]

## Sheet: reponse rate(%)
CTRL	%
	Stimulus	Ambivalent				Positive				Negative				Neutral
	respone rate	Missing	Positive	Negative	nPnN	Missing	Positive	Negative	nPnN	Missing	Positive	Negative	nPnN	Missing	Positive	Negative	nPnN
	co01	0	5	90	5	2.5	82.5	2.5	12.5	0	0	100	0	2.5	0	10	87.5
	co02	5	5	30	60	10	57.5	7.5	25	15	2.5	80	2.5	17.5	5	2.5	75
	co03	0	0	20	80	0	70	2.5	27.5	2.5	0	97.5	0	0	0	2.5	97.5
	co04	12.5	22.5	50	15	7.5	90	0	2.5	12.5	7.5	80	0	12.5	5	2.5	80
	co05	10	10	12.5	67.5	10	85	0	5	12.5	5	75	7.5	15	0	2.5	82.5
	co06	0	12.5	45	42.5	0	100	0	0	0	0	100	0	0	15	0	85
	co07	15	15	2.5	67.5	10	67.5	2.5	20	10	12.5	72.5	5	2.5	0	0	97.5
	co08	0	5	92.5	2.5	0	100	0	0	0	0	100	0	0	17.5	0	82.5
	co09	5	30	65	0	2.5	97.5	0	0	0	2.5	97.5	0	2.5	5	0	92.5
	co10	0	7.5	87.5	5	0	100	0	0	0	0	100	0	2.5	17.5	2.5	77.5
	co11	0	2.5	97.5	0	0	85	12.5	2.5	0	0	100	0	0	0	5	95
	co12	5	12.5	70	12.5	0	100	0	0	2.5	0	97.5	0	2.5	0	0	97.5
	co13	0	17.5	77.5	5	0	100	0	0	0	0	100	0	0	5	2.5	92.5
	co14	10	7.5	10	72.5	15	80	0	5	17.5	0	80	2.5	12.5	12.5	2.5	72.5
SPR	%
	Stimulus	Ambivalent				Positive				Negative				Neutral
	response rate	Missing	Positive	Negative	nPnN	Missing	Positive	Negative	nPnN	Missing	Positive	Negative	nPnN	Missing	Positive	Negative	nPnN
	ss01	0	0	2.5	97.5	0	90	0	10	0	0	95	5	2.5	7.5	0	90
	ss02	5	25	65	5	0	77.5	20	2.5	7.5	7.5	85	0	0	55	22.5	22.5
	ss03	0	15	40	45	0	90	0	10	0	0	97.5	2.5	0	42.5	2.5	55
	ss04	0	0	100	0	2.5	42.5	55	0	0	0	100	0	5	7.5	45	42.5
	ss05	0	0	50	50	2.5	55	0	42.5	0	0	90	10	2.5	5	2.5	90
	ss06	0	0	97.5	2.5	0	52.5	35	12.5	0	0	100	0	0	22.5	52.5	25
	ss07	2.5	0	17.5	80	0	77.5	0	22.5	0	2.5	95	2.5	0	15	5	80
	ss08	2.5	0	97.5	0	0	40	60	0	0	0	100	0	0	7.5	90	2.5
	ss09	0	40	50	10	10	30	45	15	5	50	25	20	15	25	50	10
	ss10	2.5	12.5	72.5	12.5	0	100	0	0	0	0	97.5	2.5	0	65	0	35
	ss11	5	20	25	50	0	35	25	40	0	10	40	50	0	20	15	65
	ss12	20	0	20	60	0	100	0	0	5	0	90	5	30	0	10	60
	ss13	7.5	7.5	60	25	0	27.5	30	42.5	0	32.5	37.5	30	0	32.5	25	42.5
	ss14	25	5	50	20	22.5	72.5	0	5	7.5	2.5	90	0	20	25	5	50

## Sheet: response time(msec)
CLTL	msec
	stimulus	Ambivalent			Neutral			Positive			Negative
		Positive	Negative	nPnN	Positive	Negative	nPnN	Positive	Negative	nPnN	Positive	Negative	nPnN
	co01	2081	1703.44	2363.5		2127.75	1584.14	1930.18	1899	1960		1327.88
	co02	1545.5	1618.92	1862.58	764	1207	1345.97	1346.43	1993.33	1886.3	1074	1307.28	2680
	co03		1594.62	1591.41		2460	1290.41	1596	1791	1995.27		1220.74
	co04	2468	2416.65	2277.83	2210.5	925	1315	1275.25		1004	1711.33	1549.5
	co05	1063	1149.8	1340.07		850	968.97	1029.82		1024	974.5	961.8	1020.67
	co06	2175.2	2258.94	2326.06	1806.67		1597.47	1297.9				1211.62
	co07	1405.17	1437	1403.85			1077.36	1549.48	915	1717.38	1102.8	1174.55	1265
	co08	1689	1487.86	1715	1826.86		1575.21	1553.4				1141.7
	co09	2021.83	1879.23		1889.5		1057.11	1271.51			1708	1052.41
	co10	1126.33	1036.11	2023	1933.43	1227	1343.58	948.675				853.125
	co11	1608	1316.95			1667	1232.95	1268.5	1526	1719		1046.62
	co12	1407.6	1544.32	2249			1415.15	1268.45				1078.54
	co13	1828	1143.1	2483	1572	2455	921.676	981.775				808.325
	co14	1581.67	1364.75	1863.59	2562.6	1747	2051.03	1524.09		4080		1547.69	2080
SPR
	stimulus	Ambivalent			Neutral			Positive			Negative
	responsive type	Positive	Negative	nPnN	Positive	Negative	nPnN	Positive	Negative	nPnN	Positive	Negative	nPnN
	ss01		948	1526.82	2624.67		1353.64	1302.03		2528.5		1358.45
	ss02	1968.7	1559.23	2817.5	1646.64	1960.44	1756.11	1751.77	2101.29	2084	2304	1264.94
	ss03	1784.33	1562.44	1897.33	1316.88	1593	1685.45	1351.64		2114		1073.33	1941
	ss04		1388.97		2362.67	1812.67	1711.47	1765.59	1751.68			1352.05
	ss05		1702.6	2087.5	1909.5	3059	1325.94	1742.82		2061.76		1337.06	2215.75
	ss06		1167.95	1491	1302.11	1419.57	1484.6	1453.9	1329.93	1608.78		1067.17
	ss07		1814.57	1606.34	1600.33	2362.5	1596.94	1470.48		2267.78	1825	1279.85
	ss08		1116.9		2507.67	1386.33	2394	2163.56	1225.04			868.95
	ss09	1246.5	1279.2	1163	1331.6	1123.1	1220	1402.17	1021.89	1077	1538.6	1415.2	1410
	ss10	1654.8	1128.76	2090.6	1316.81		1622.93	831.975				945.256	1206
	ss11	1178.5	1358	978.5	2391.25	1305.33	1274.62	1309.71	1458.8	1203	1088	1332.62	1404.7
	ss12		1500.5	1668.58		1692	1307.08	1179.9				1123.61	1615
	ss13	1205.33	1087.08	1389.9	1532.69	1171.1	872.529	1219.64	807	1030.18	1360.92	961.733	1237.75
	ss14	2604	2153.35	2613.12	2013.8	1138.5	1744.6	1862.14		1897.5	187	1578.5
