# Supplementary material for: Abnormal Neural Processing during Emotional Salience Attribution of Affective Asymmetry in Patients with Schizophrenia
Source: PLoS One. 2014 Mar 11;9(3):e90792. doi: 10.1371/journal.pone.0090792 (PMC3949688; doi:10.1371/journal.pone.0090792)
Supplement: Table S7 — Percent signal changes in brain regions showing a significant group difference in two-sample t-test after small volume correction. (XLSX) [file pone.0090792.s007.xlsx]

## Sheet: Sheet2
	Event: ambivalent	L DLPFC_-38_32_26	L Insula_-44_16_2	L putamen_-18_10_6	R putamen_18_6_2	dACC_10_28_26	Event: positive	R Insula_40_20_0
co01		0.005	0.094	-0.025	0.012	0.09		0.072
co02		0.194	0.057	0.053	0.125	0.063		-0.029
co03		0.187	0.051	0.052	0.024	-0.067		0.038
co04		0.087	0.048	-0.014	-0.001	-0.184		-0.07
co05		0.086	0.082	0.03	-0.001	-0.02		0.011
co06		0.161	0.045	0.002	-0.065	0.005		0.091
co07		0.164	0.012	0.068	0.009	-0.019		0.039
co08		0.194	0.099	0.005	0.08	0.027		0.017
co09		0.357	0.124	0.051	0.018	-0.027		0.005
co10		0.301	0.13	0.056	-0.083	0.01		0.051
co11		-0.025	0.02	-0.04	-0.006	-0.116		0.055
co12		0.276	0.084	0.052	0.02	-0.062		0.035
co13		0.115	0.076	-0.046	-0.042	-0.046		0.031
co14		0.136	0.098	-0.047	-0.054	0.006		-0.005
ss01		0.057	-0.165	-0.131	-0.095	-0.157		-0.117
ss02		0.039	0.024	0.109	0.04	0.072		-0.002
ss03		0.146	0.089	-0.094	-0.074	-0.128		-0.014
ss04		-0.066	-0.116	-0.095	-0.067	-0.051		-0.037
ss05		-0.098	-0.107	-0.091	-0.089	-0.12		-0.093
ss06		0.104	0.047	0	-0.018	-0.005		0.009
ss07		0.118	-0.024	0.046	0.071	-0.062		-0.097
ss08		0.186	-0.015	-0.118	-0.06	0.025		-0.082
ss09		0.065	-0.014	-0.051	-0.08	0.003		-0.017
ss10		-0.042	-0.035	-0.013	-0.055	-0.019		0.017
ss11		0.035	0.007	0.032	0.029	0.001		-0.025
ss12		-0.021	-0.081	-0.052	-0.095	-0.081		-0.226
ss13		-0.043	-0.02	-0.091	-0.094	-0.088		-0.003
ss14		-0.037	0.035	0.036	0.058	0.021		0.028
ss15		0.144	0.199	0.052	0.026	0.087		0.096
